# Supplementary material for: Alterations in cellular metabolism under different grades of glioma staging identified based on a multi-omics analysis strategy
Source: Front Endocrinol (Lausanne). 2023 Dec 4;14:1292944. doi: 10.3389/fendo.2023.1292944 (PMC10726964; doi:10.3389/fendo.2023.1292944)
Supplement: Supplementary file 1 [file DataSheet1.zip]

Archive with 5 entries (5 files):
- Supplement Figure 1.pdf
- Supplement Table 1.docx
- Supplement Table 2.xls
- Supplement table 3.docx
- Supplement Table 4.docx
